# Supplementary material for: The Preparation of a Challenging Superconductor Nb3Al by Exploiting Nano Effect
Source: Molecules. 2023 Sep 6;28(18):6455. doi: 10.3390/molecules28186455 (PMC10538086; doi:10.3390/molecules28186455)
Supplement: Supplementary file 1 [file molecules-28-06455-s001.zip]

Archive with 1 entries (1 files):
- molecules-2569235-supplementary.pdf
